# Supplementary material for: Distribution and pollination services of wild bees and hoverflies along an altitudinal gradient in mountain hay meadows
Source: Ecol Evol. 2021 Jul 21;11(16):11345–51. doi: 10.1002/ece3.7924 (PMC8366848; doi:10.1002/ece3.7924)
Supplement: Supplementary file 3 — Supporting Information File S3 [file ECE3-11-11345-s004.xlsx]

## Sheet: Species list
pollinators	plant species	F01	F02	F03	F04	F05	F06	F07	F08	F11	F12	F13	F14	F15	F16	F17	F18	F19	F20
Apidae
Andrena_cineraria	Geranium_sylvaticum											1			1
	Phyteuma_nigrum											1
Andrena_fucata	Geranium_sylvaticum	1	2					1				1	1				1
	Phyteuma_nigrum							1							1
Andrena_gravida	Geranium_sylvaticum													1
Andrena_haemorrhoa	Geranium_sylvaticum							1		2		1	1				1
	Phyteuma_nigrum			1
Andrena_hattorfiana	Geranium_sylvaticum	1
Andrena_helvola	Geranium_sylvaticum		2		1					1			1		1		1
Andrena_subopaca	Geranium_sylvaticum							2					1					2	1
Anthophora_furcata	Geranium_sylvaticum						2
Bombus_barbutellus	Cirsium_palustre		4	4			1		6						2
	Geranium_sylvaticum							1
	Phyteuma_nigrum			3
Bombus_bohemicus	Cirsium_palustre		12	24	1		2	52	5				13		10		6
	Geranium_sylvaticum		1					1
Bombus_campestris	Cirsium_palustre			1					1		1		3
	Phyteuma_nigrum			1
Bombus_cryptarum	Cirsium_palustre		1								1
	Geranium_sylvaticum							1
	Phyteuma_nigrum							1
Bombus_hortorum	Cirsium_palustre														1
	Geranium_sylvaticum		2					2		2				1
Bombus_humilis	Cirsium_palustre		1						1		1								1
	Geranium_sylvaticum		2				1	2					1
	Phyteuma_nigrum			1
Bombus_hypnorum	Cirsium_palustre				1								2		2
	Geranium_sylvaticum		1										2			1		1
Bombus_jonellus	Geranium_sylvaticum	1	1
	Phyteuma_nigrum				1
Bombus_lapidarius	Cirsium_palustre	3	10	1	4			4	1		7		4	2	12	2	37		5
	Geranium_sylvaticum	3	12		2	2		6		1		1		9		3			2
	Phyteuma_nigrum		2		1			1
Bombus_lucorum	Cirsium_palustre			3			1	3	1				5				1		1
	Geranium_sylvaticum	1					1						2
	Phyteuma_nigrum											1			1
Bombus_magnus	Cirsium_palustre			1													1
Bombus_norvegicus	Cirsium_palustre		5	23	1		1	25	6				22		13		3		2
	Geranium_sylvaticum												1
	Phyteuma_nigrum			2
Bombus_pascuorum	Cirsium_palustre	7	5		10		7	5	17		12		20	3	10	5	16		30
	Geranium_sylvaticum	7	3		3	3	2	8		5			7	6		5		2	1
	Phyteuma_nigrum								1
Bombus_pratorum	Cirsium_palustre	1	2	8	10		3	3	3		5		15		8	2	2		7
	Geranium_sylvaticum	14	11			4		8		17			15	4	4	3	1	9	1
	Phyteuma_nigrum	7	10	40	12	16	19	8	11	3	3	3	1	2	9			7
Bombus_rupestris	Cirsium_palustre		7	6				4					14		10		2
Bombus_semenoviellus	Cirsium_palustre																1
Bombus_soroeensis	Cirsium_palustre	1	1					1	1				3		1		5		1
	Geranium_sylvaticum	5	3					2		1			1	3	2	3
	Phyteuma_nigrum						1	1				1	1	5	1			1
Bombus_subterraneus	Cirsium_palustre																		1
	Geranium_sylvaticum	1													3
Bombus_sylvarum	Cirsium_palustre													1		2
	Geranium_sylvaticum													4
Bombus_sylvestris	Cirsium_palustre		13	139	10		10	91	43		1		33		36		10		1
	Geranium_sylvaticum							2		1								2
	Phyteuma_nigrum			1
Bombus_terrestris	Cirsium_palustre		1					2					1				1		1
	Geranium_sylvaticum		1					1					1		1				1
	Phyteuma_nigrum						2					1
Bombus_vestalis	Cirsium_palustre		1	1			1	6					4		1		4
Coelioxys_rufescens	Cirsium_palustre				1
Eucera_longicornis	Geranium_sylvaticum		1
Halictus_rubicundus	Geranium_sylvaticum												1
Halictus_tumulorum	Phyteuma_nigrum								1
Hyaleaus_confusus	Geranium_sylvaticum						1						2
Lasioglossum_albipes	Phyteuma_nigrum										1
Lasioglossum_calceatum	Cirsium_palustre	2	3											2	1				1
	Geranium_sylvaticum		1
	Phyteuma_nigrum										1
Lasioglossum_costulatum	Geranium_sylvaticum	1												1
	Phyteuma_nigrum	1
Lasioglossum_lativentre	Geranium_sylvaticum	1
Lasioglossum_pauxillum	Cirsium_palustre														1
Lasioglossum_rufitarse	Geranium_sylvaticum																1
Megachile_willughbiella	Geranium_sylvaticum	1
Osmia_bicornis	Cirsium_palustre												1
Sphecodes_ephipplus	Geranium_sylvaticum							1
Syrphidae
Arctophila_bombiformis	Geranium_sylvaticum				1		1								1
Cheilosia_illustrata_group	Geranium_sylvaticum									1
Cheilosia_impressa	Geranium_sylvaticum												1
Chrysotoxum_elegans	Geranium_sylvaticum												1
Chrysotoxum_fasciatum	Geranium_sylvaticum		1		1													1
Chrysotoxum_intermedium	Cirsium_palustre												1
	Geranium_sylvaticum									1
Dasysyrphus_ albostriatus	Cirsium_palustre				1
Dasysyrphus_tricinctus	Geranium_sylvaticum		1		1	2										1			1
Didea_intermedia	Geranium_sylvaticum				1								1
Epistrophe_grossulariae	Cirsium_palustre								7								1
Episyrphus_balteatus	Cirsium_palustre	2	2		1		1		3						2		7		1
	Geranium_sylvaticum	1			3	1				1						1		1
Eristalis_arbustorum	Cirsium_palustre						1
Eristalis_nemorum	Cirsium_palustre		1										1
	Geranium_sylvaticum		1					1							2
Eristalis_pertinax	Geranium_sylvaticum									1							1
Eristalis_rupium	Cirsium_palustre														1
Eristalis_tenax	Cirsium_palustre														1
Eupeodes_corollae	Geranium_sylvaticum		1		1														1
Eupeodes_lapponicus	Cirsium_palustre	1															1
	Geranium_sylvaticum		2		2					3		1	1		1	1	2		2
Eupeodes_latifasciatus	Cirsium_palustre				1
Eupeodes_luniger	Geranium_sylvaticum	1															1
Helophilus_pendulus	Cirsium_palustre			1							1		2		1		1
	Geranium_sylvaticum	11	29		15	5		35		26		3	7	7	5	4	11	7	6
	Phyteuma_nigrum					1
Helophilus_trivittatus	Geranium_sylvaticum							1						1
	Phyteuma_nigrum						1
Leucozona_inopinata	Geranium_sylvaticum				1
Melanostoma_mellinum	Cirsium_palustre	1			1		2								1		1
	Geranium_sylvaticum									2
Melanostoma_scalare	Geranium_sylvaticum					1							1
Merodon_equestris	Geranium_sylvaticum	1	2					2								2		1
Platycheirus_albimanus	Cirsium_palustre	1	1										1
	Geranium_sylvaticum	4	1		2	1		3		7		1	5		2		3	2	1
Platycheirus_europaeus	Geranium_sylvaticum							1
Platycheirus_kittilaensis	Geranium_sylvaticum	1
Platycheirus_peltatus	Geranium_sylvaticum									1
Platycheirus_scutatus	Geranium_sylvaticum																1
Rhingia_campestris	Cirsium_palustre								1								1		3
	Geranium_sylvaticum	1			2			2						1	3		1		2
	Phyteuma_nigrum			1					2						1
Scaeva_dignota	Cirsium_palustre	1
Scaeva_pyrastri	Cirsium_palustre	2												1	1	2
Scaeva_selenitica	Cirsium_palustre														1
	Geranium_sylvaticum	2	1		3			1		2			3				3		1
Sericomya_lappona	Geranium_sylvaticum		1
Sericomya_silentis	Cirsium_palustre							1									1
	Geranium_sylvaticum		1							1			1		1		2
Sphaerophoria_sp	Cirsium_palustre	2					4				1					2	2		2
	Geranium_sylvaticum		1		2	1		1				1	1	1		3
Syritta_pipiens	Geranium_sylvaticum													1
Syrphus_ribesii	Cirsium_palustre										1
Syrphus_torvus	Cirsium_palustre							1											2
Syrphus_vitripennis	Cirsium_palustre																		1
Volucella_bombylans	Cirsium_palustre	2							1						1		1
	Geranium_sylvaticum	5	2					1		2		2	2	9	1	2	2	5
	Phyteuma_nigrum			1			1
Volucella_pellucens	Cirsium_palustre												1

## Sheet: site parameters
site_ID	altitude	Area_[m²]	flower_diversity	Coordinates_N	Coordinates_E
F01	674	15323.8	low	50°30'47.3"N	9°13'13.1"E
F02	615	15284	medium	50°29'42.0"N	9°12'39.9"E
F03	728	2032.67	low	50°31'24.4"N	9°14'40.6"E
F04	580	7584.27	high	50°29'40.8"N	9°14'22.0"E
F05	591	1287.36	high	50°29'47.6"N	9°14'29.5"E
F06	621	1496.97	medium	50°29'58.4"N	9°14'24.7"E
F07	683	4828.01	low	50°29'52.0"N	9°16'22.5"E
F08	520	5962.94	low	50°29'06.0"N	9°18'15.1"E
F11	662	9481.99	high	50°30'17.4"N	9°16'09.6"E
F12	413	16180.4	low	50°31'59.0"N	9°21'26.5"E
F13	449	12215.2	medium	50°27'55.8"N	9°19'44.5"E
F14	629	11296.7	high	50°30'54.3"N	9°16'00.5"E
F15	452	25720.5	medium	50°27'48.9"N	9°19'29.1"E
F16	653	19145.3	high	50°32'37.5"N	9°12'08.8"E
F17	587	15354.6	low	50°28'23.69"N	9°15'44.27"E
F18	616	9582.73	high	50°29'40.5"N	9°13'05.3"E
F19	602	4165.43	high	50°31'11.9"N	9°17'09.6"E
F20	599	3882.72	low	50°32'34.0"N	9°11'41.4"E
